# Supplementary material for: Environment-induced changes in selective constraints on social learning during the peopling of the Americas
Source: Sci Rep. 2017 Mar 16;7:44431. doi: 10.1038/srep44431 (PMC5353571; doi:10.1038/srep44431)
Supplement: Supplementary Dataset 1 [file srep44431-s2.csv]

Site	Point catalog, field, or temporary number	Region	Class
Shoop	979	East	1111111
Shoop	878	East	1111112
Cactus Hill	1238	East	1111121
Lehner	1885	West	1111121
Blackwater Draw	24125	West	1111121
El Fin del Mundo	A	West	1111122
West Athens Hill	14	East	1111131
Sheriden	1	East	1111211
West Athens Hill	4014	East	1111211
Big Eddy	2	West	1111212
Gainey	1098	East	1111212
Blackwater Draw	36-19-2	West	1111212
Blackwater Draw	24123	West	1111213
Blackwater Draw	937-29	West	1111221
Bull Brook II	2169	East	1111221
Lehner	1867	West	1111221
Mockingbird Gap	2600A	West	1111221
Nobles Pond	4	East	1111221
Paleo Crossing	2308	East	1111221
Shoop	3.948	East	1111221
Udora	4522	East	1111221
Anzick	3531	West	1111222
Domebo	43	West	1111222
Anzick	82	West	1111223
Naco	1967	West	1111223
Simon	103	West	1111223
Bull Brook	2164	East	1111231
Mockingbird Gap	1230A	West	1111231
Shoop	3.951	East	1111231
Shoop	897	East	1111231
West Athens Hill	4011	East	1111231
Bull Brook II	2098	East	1111311
Gainey	1101	East	1111311
Blackwater Draw	25313	West	1111312
Fenn	144	West	1111313
Fenn	145	West	1111313
Blackwater Draw	36-19-3	West	1111313
Anzick	817	West	1111321
Blackwater Draw	24145	West	1111321
Blackwater Draw	24159	West	1111321
Colby	3	West	1111321
Fenn	148	West	1111321
Fenn	120	West	1111321
Indian Creek	1	West	1111321
Mockingbird Gap	738A	West	1111321
Mockingbird Gap	772A	West	1111321
Mockingbird Gap	2427	West	1111321
Paleo Crossing	2299	East	1111321
Blackwater Draw	24314	West	1111321
Blackwater Draw	25316	West	1111321
Blackwater Draw	25317	West	1111321
Anzick	812	West	1111322
Blackwater Draw	24152	West	1111322
Bull Brook	1899	East	1111322
Drake	17	West	1111322
Drake	23	West	1111322
Drake	27	West	1111322
Drake	33	West	1111322
East Wenatchee	1	West	1111322
East Wenatchee	12b	West	1111322
Fenn	154	West	1111322
Fenn	139	West	1111322
Simon	110	West	1111322
Drake	5	West	1111323
Drake	20	West	1111323
Drake	36	West	1111323
Drake	39	West	1111323
Fenn	137	West	1111323
Fenn	138	West	1111323
Simon	100	West	1111323
East Wenatchee	14	West	1111331
Naco	1955	West	1111332
Drake	11	West	1111333
Blackwater Draw	937-739	West	1111411
Carson-Conn Short	9-2	East	1111411
Jake Bluff	b	West	1111411
West Athens Hill	4012	East	1111411
Williamson	11	East	1111411
Williamson	9	East	1111411
Blackwater Draw	24124	West	1111411
Lehner	1889	West	1111412
Shawnee-Minisink	1	East	1111412
Blackwater Draw	24136	West	1111421
Blackwater Draw	24780	West	1111421
Bull Brook	2027	East	1111421
Bull Brook	2058	East	1111421
Gainey	1094	East	1111421
Gault	2	West	1111421
Lehner	12686	West	1111421
Mockingbird Gap	532A	West	1111421
Mockingbird Gap	1020A	West	1111421
Mockingbird Gap	2447	West	1111421
Murray Springs	992	West	1111421
Murray Springs	1109	West	1111421
Shawnee-Minisink	2	East	1111421
Shoop	872	East	1111421
Williamson	1119	East	1111421
Blackwater Draw	25315	West	1111421
Anzick	3821	West	1111422
Blackwater Draw	24143	West	1111422
Bull Brook	2176	East	1111422
Domebo	51	West	1111422
Drake	1	West	1111422
Drake	14	West	1111422
El Fin del Mundo	B	West	1111422
Fenn	121	West	1111422
Jake Bluff	d	West	1111422
Sloth Hole	sm	East	1111422
Dent	1a	West	1111423
Bull Brook	1955	East	1111431
Gainey	1119	East	1111431
Shoop	1056	East	1111431
Gainey	1092	East	1111432
Naco	1934	West	1111432
Williamson	15	East	1112111
Naco	1961	West	1112232
El Fin del Mundo	E	West	1112311
El Fin del Mundo	F	West	1112311
Kimmswick	1544	West	1112311
Fenn	149	West	1112312
Jake Bluff	c	West	1112321
Mockingbird Gap	525A	West	1112321
Murray Springs	718	West	1112321
Naco	1947	West	1112321
Williamson	13	East	1112321
Anzick	887	West	1112322
Dent	2b	West	1112322
Drake	8	West	1112322
Drake	30	West	1112322
East Wenatchee	3	West	1112322
East Wenatchee	19	West	1112322
East Wenatchee	28	West	1112322
East Wenatchee	34	West	1112322
Fenn	142	West	1112322
Kincaid	1	West	1112322
Lehner	12685	West	1112322
Simon	113	West	1112322
East Wenatchee	4	West	1112323
East Wenatchee	27	West	1112323
Simon	106	West	1112323
Jake Bluff	a	West	1112331
Pavo Real	1	West	1112331
Bull Brook	1992	East	1112332
Naco	1930	West	1112332
East Wenatchee	6	West	1112333
Blackwater Draw	25312	West	1112341
Cactus Hill	1229	East	1112411
El Fin del Mundo	D	West	1112412
Fenn	153	West	1112412
Blackwater Draw	24157	West	1112421
Domebo	73	West	1112421
Mockingbird Gap	19	West	1112421
Mockingbird Gap	1826	West	1112421
Miami	9762	West	1112422
Rummells-Maske	169-7c	East	1112422
Williamson	12	East	1113311
East Wenatchee	9	West	1113322
Gault	1	West	1113412
Miami	9761	West	1113423
Mockingbird Gap	243	West	1121111
Williamson	8	East	1121411
Whipple	2102	East	1121421
Bull Brook	1800	East	1211121
Bull Brook	1780	East	1211122
Mockingbird Gap	700A	West	1211131
Bull Brook	1925	East	1211211
Gainey	1090	East	1211212
Gainey	1099	East	1211212
Welling	3385	East	1211212
Crook County	630	West	1211221
Nobles Pond	1	East	1211221
Bull Brook	1915	East	1211222
Bull Brook	2034	East	1211222
Bull Brook	2072	East	1211222
Butler	1127	East	1211222
Bull Brook	2184	East	1211231
Lehner	1876	West	1211231
Gainey	1105	East	1211232
Bull Brook	1910	East	1211311
Welling	3394	East	1211311
Fenn	107	West	1211312
Lange Ferguson	1	West	1211312
Naco	1957	West	1211312
Rummells-Maske	1	East	1211312
Bull Brook	1923	East	1211321
Shoop	920	East	1211321
Welling	3376	East	1211321
Leikum	1921	West	1211322
Bull Brook	1928	East	1211331
Lehner	1871	West	1211331
Rummells-Maske	86	East	1211332
Rummells-Maske	4	East	1211332
Gault	b (AM191-53)	West	1211411
Shoop	3.33	East	1211411
Lamb	5	East	1211412
Blackwater Draw	36-19-12	West	1211412
Kimmswick	1540	West	1211413
Bull Brook	1987	East	1211421
Debert	1	East	1211421
Gainey	1096	East	1211421
Shoop	929	East	1211421
Butler	1125	East	1211423
Bull Brook	1980	East	1211431
Nobles Pond	3	East	1211431
Bull Brook	1757	East	1211432
Bull Brook	1773	East	1211432
Bull Brook	1811	East	1211432
Gainey	1085	East	1212232
Nobles Pond	2	East	1212311
Lamb	4	East	1212312
Rummells-Maske	169-8	East	1212312
East Wenatchee	5b	West	1212313
Fenn	143	West	1212313
Colby	4	West	1212321
Fenn	155	West	1212322
Vail	camp1	East	1212322
East Wenatchee	7	West	1212323
Shoop	908	East	1212331
Nobles Pond	5	East	1212332
Rummells-Maske	3	East	1212332
Escapule	ES-1	West	1212422
Gault	afan (AM383-A-54)	West	1213311
Vail	2434	East	1213321
Mockingbird Gap	703A	West	1213331
Murray Springs	116	West	1213331
Cactus Hill	1214	East	1221111
Welling	3388	East	1221111
Bull Brook	1904	East	1221121
Bull Brook	2087	East	1221121
Colby	2	West	1221122
Bull Brook	2190	East	1221131
Welling	3391	East	1221211
Bull Brook	2180	East	1221221
Debert	1	East	1221221
Mockingbird Gap	508A	West	1221221
Vail	kill1	East	1221221
Blackwater Draw	25321	West	1221231
Bull Brook	1976	East	1221231
Potts	1	East	1221231
Vail	2506	East	1221321
Bull Brook	1945	East	1221331
Cactus Hill	1210	East	1221411
Paleo Crossing	2322	East	1221411
Shoop	893	East	1221411
Bull Brook	1764	East	1221421
Bull Brook	1935	East	1221421
Bull Brook	1768	East	1221431
Debert	16c	East	1221431
Gainey	1121	East	1221431
El Fin del Mundo	C	West	1222311
Lamb	1	East	1311333
Lamb	2	East	1312313
Fenn	150	West	1313323
Debert	1	East	1321222
Debert	1	East	1321232
Big Eddy	1	West	1321322
Vail	2502	East	1321412
Vail	camp2	East	1322311
Vail	camp4	East	1331111
Vail	camp3	East	1331211
Vail	kill2	East	1331211
Mockingbird Gap	2407	West	2111121
Lange Ferguson	81	West	2111221
Rummells-Maske	7	East	2111412
Shoop	935	East	2111421
Mockingbird Gap	441A	West	2111431
Udora	4523	East	2111431
Kimmswick	1548	West	2112311
Lehner	12679	West	2112321
Mockingbird Gap	1419A	West	2112321
Welling	3215	East	2112321
Miami	9763	West	2112323
Paleo Crossing	2314	East	2112331
Murray Springs	111	West	2112422
Carson-Conn Short	9-1	East	2113112
Sloth Hole	lg	East	2113232
Shoop	882	East	2121431
West Athens Hill	13&4	East	2211132
Cactus Hill	1233	East	2211411
Rummells-Maske	9a	East	2212312
Rummells-Maske	169-36	East	2212312
Welling	3382	East	2212321
Lamb	3	East	2212332
Rummells-Maske	169-2a	East	2212332
Gault	f (AM191-53)	West	2213312
Lehner	12677	West	2213332
Adkins	1	East	2221121
Mockingbird Gap	1602	West	2221121
Vail	kill3	East	2221212
Vail	2495	East	2221311
Paleo Crossing	A	East	2222331
Welling	3379	East	2222411
